# Supplementary material for: Evaluation of Biological Activity of New 1,2,4-Triazole Derivatives Containing Propionic Acid Moiety
Source: Molecules. 2023 Apr 29;28(9):3808. doi: 10.3390/molecules28093808 (PMC10180335; doi:10.3390/molecules28093808)
Supplement: Supplementary file 1 [file molecules-28-03808-s001.zip]

Archive with 1 entries (1 files):
- molecules-2348503-supplementary.pdf
